# Supplementary material for: Autophagic Degradation Is Involved in Cell Protection against Ricin Toxin
Source: Toxins (Basel). 2023 Apr 23;15(5):304. doi: 10.3390/toxins15050304 (PMC10222476; doi:10.3390/toxins15050304)
Supplement: Supplementary file 1 [file toxins-15-00304-s001.zip]

Archive with 1 entries (1 files):
- toxins-2267945-supplementary.pdf
